# Supplementary material for: Genome-wide analysis of the WRKY gene family unveil evolutionary history and expression characteristics in tomato and its wild relatives
Source: Front Genet. 2022 Sep 15;13:962975. doi: 10.3389/fgene.2022.962975 (PMC9520452; doi:10.3389/fgene.2022.962975)
Supplement: Supplementary file 1 [file Table2.XLSX]

## Sheet: Sheet1
Species	Tandem_array	Gene numbers	Gene list
S. lycopersicoides	Array_1105	2	Solyd05g067180.1, Solyd05g067190.1
S. lycopersicoides	Array_1181	2	Solyd08g053660.1, Solyd08g053670.1
S. lycopersicoides	Array_130	4	Solyd03g068640.1, Solyd03g068650.1, Solyd03g068660.1, Solyd03g068670.1
S. lycopersicoides	Array_320	3	Solyd09g065590.1, Solyd09g065600.1, Solyd09g065610.1
S. pennellii	Array_2627	2	Sopen05g028730.1, Sopen05g028740.1
S. pennellii	Array_3021	2	Sopen08g021290.1, Sopen08g021300.1
S. pennellii	Array_572	3	Sopen03g022490.1, Sopen03g022500.1, Sopen03g022510.1
S. pimpinellifolium	Array_1101	2	SPI04g03091.1, SPI04g03092.1
S. pimpinellifolium	Array_1474	2	SPI05g04205.1, SPI05g04206.1
S. pimpinellifolium	Array_839	2	SPI12g04498.1, SPI12g04499.1
S. pimpinellifolium	Array_854	2	SPI05g04201.1, SPI05g04202.1
S. lycopersicum var. cerasiforme	Array_1099	2	SLYcer08g00549.1, SLYcer08g00550.1
S. lycopersicum var. cerasiforme	Array_120	3	SLYcer10g02764.1, SLYcer10g02765.1, SLYcer10g02766.1
S. lycopersicum var. cerasiforme	Array_989	2	SLYcer04g03367.1, SLYcer04g03368.1
S. lycopersicum cv. Heinz1706	Array_1156	2	Solyc05g050040.3.1, Solyc05g050050.1.1
S. lycopersicum cv. Heinz1706	Array_1331	2	Solyc05g050330.3.1, Solyc05g050340.4.1
S. lycopersicum cv. Heinz1706	Array_1562	2	Solyc12g056745.1.1, Solyc12g056750.3.1
S. lycopersicum cv. Heinz1706	Array_700	2	Solyc04g050205.1.1, Solyc04g050210.1.1
S. lycopersicum cv. Heinz1706	Array_880	2	Solyc05g050057.1.1, Solyc05g050060.1.1
S. lycopersicum cv. M82	Array_1495	2	Solyc12g056745.1.1, Solyc12g056750.3.1
S. lycopersicum cv. M82	Array_1608	2	Solyc05g050057.1.1, Solyc05g050060.1.1
S. lycopersicum cv. M82	Array_576	2	Solyc05g050330.3.1, Solyc05g050340.4.1
S. lycopersicum cv. M82	Array_616	2	Solyc05g050040.3.1, Solyc05g050050.1.1
