# Supplementary material for: Genome-wide analysis of the WRKY gene family unveil evolutionary history and expression characteristics in tomato and its wild relatives
Source: Front Genet. 2022 Sep 15;13:962975. doi: 10.3389/fgene.2022.962975 (PMC9520452; doi:10.3389/fgene.2022.962975)
Supplement: Supplementary file 2 [file Table3.XLSX]

## Sheet: Sheet1
Sequence	Method	Ka	Ks	Ka/Ks	P-Value(Fisher)	Length	S-Sites	N-Sites	Fold-Sites(0:2:4)	Substitutions	S-Substitutions	N-Substitutions	Fold-S-Substitutions(0:2:4)	Fold-N-Substitutions(0:2:4)	Divergence-Time	Substitution-Rate-Ratio(rTC:rAG:rTA:rCG:rTG:rCA/rCA)	GC(1:2:3)	ML-Score	AICc	Akaike-Weight	Model
mRNASolyc05g050040.3.1-Solyc05g050050.1.1	MA	0.0382214	0.0681193	0.561095	0.0870903	834	175.807	658.193	NA	35	11.288	23.712	NA	NA	0.0445239	2.21999:2.29457:1.55513:1.52001:0.474733:1	0.340557(0.390093:0.351393:0.280186)	-1273.26	NA	NA	NA
mRNASolyc05g050057.1.1-Solyc05g050060.1.1	MA	0.304474	0.502084	0.606422	0.0184935	363	67.1181	295.882	NA	91	24.7731	66.2269	NA	NA	0.341012	1.60739:1.1832:0.83611:0.88699:0.509378:1	0.251806(0.29257:0.250774:0.212074)	-782.985	NA	NA	NA
mRNASolyc05g050330.3.1-Solyc05g050340.4.1	MA	0.278103	0.266162	1.04487	0.881973	408	85.4528	322.547	NA	87	17.5974	69.4026	NA	NA	0.275602	1.6032:0.769494:0.440833:0.690042:0.303052:1	0.291539(0.362385:0.279817:0.232416)	-831.629	NA	NA	NA
mRNASolyc12g056745.1.1-Solyc12g056750.3.1	MA	0.185507	0.363316	0.510595	0.00107146	549	98.9225	450.077	NA	95	28.5877	66.4123	NA	NA	0.217546	2.51064:2.23052:1.82412:1.82808:0.757757:1	0.24772(0.275076:0.243161:0.224924)	-1033.1	NA	NA	NA
SLYcer04g03367.1-SLYcer04g03368.1	MA	0.179225	0.198307	0.903779	0.592634	597	137.637	459.363	NA	93	23.1553	69.8447	NA	NA	0.183625	2.3031:1.64875:1.60743:1.56142:1.89394:1	0.307395(0.346026:0.291391:0.284768)	-1137.09	NA	NA	NA
SLYcer08g00549.1-SLYcer08g00550.1	MA	0.703779	1.15712	0.608219	1.71334e-06	504	119.182	384.818	NA	227	76.5898	150.41	NA	NA	0.81098	2.86018:2.51121:2.10792:2.09447:1.1367:1	0.317808(0.336986:0.338356:0.278082)	-1254.1	NA	NA	NA
SLYcer10g02764.1-SLYcer10g02765.1	MA	0.132703	0.218493	0.607354	0.0272105	555	134.395	420.605	NA	73	25.1656	47.8344	NA	NA	0.153477	1.76423:2.19907:1.17017:1.28236:0.897123:1	0.294148(0.26489:0.311912:0.305643)	-1025.78	NA	NA	NA
SLYcer10g02764.1-SLYcer10g02766.1	MA	0.536782	0.637173	0.842443	0.190637	474	121.776	352.224	NA	172	50.0485	121.952	NA	NA	0.562574	2.39773:2.6393:1.82081:1.82596:0.963502:1	0.327645(0.283276:0.365188:0.334471)	-1132.09	NA	NA	NA
SLYcer10g02765.1-SLYcer10g02766.1	MA	0.411922	0.383128	1.07516	0.626018	669	166.456	502.544	NA	199	46.868	152.132	NA	NA	0.404758	1.85929:1.98554:1.46494:1.47682:0.769617:1	0.35371(0.296238:0.402821:0.362069)	-1522.11	NA	NA	NA
Solyc04g050205.1.1-Solyc04g050210.1.1	MA	0.0647932	0.247635	0.261648	6.84634e-05	351	87.5566	263.443	NA	32	17.9045	14.0955	NA	NA	0.110403	2.66965:1.52867:1.30952:1.2558:1.61883:1	0.234787(0.253406:0.241144:0.209809)	-583.007	NA	NA	NA
Solyc05g050040.3.1-Solyc05g050050.1.1	MA	0.0307752	0.0651746	0.472197	0.0413792	834	181.902	652.098	NA	30	11.1409	18.8591	NA	NA	0.038278	2.99336:2.87237:1.98621:1.97813:0.467537:1	0.341589(0.388545:0.354489:0.281734)	-1255.67	NA	NA	NA
Solyc05g050057.1.1-Solyc05g050060.1.1	MA	0.347241	0.537704	0.645785	0.0278146	372	75.9358	296.064	NA	98	27.858	70.142	NA	NA	0.38612	3.44005:1.27117:0.49001:0.577817:0.397933:1	0.250774(0.289474:0.267802:0.195046)	-792.562	NA	NA	NA
Solyc05g050330.3.1-Solyc05g050340.4.1	MA	0.287587	0.262182	1.0969	0.661972	408	87.968	320.032	NA	89	17.8336	71.1664	NA	NA	0.282109	2.05721:0.951833:0.528587:0.741499:0.326961:1	0.29103(0.360856:0.279817:0.232416)	-836.143	NA	NA	NA
Solyc12g056745.1.1-Solyc12g056750.3.1	MA	0.185507	0.363316	0.510595	0.00107146	549	98.9225	450.077	NA	95	28.5877	66.4123	NA	NA	0.217546	2.51064:2.23052:1.82412:1.82808:0.757757:1	0.24772(0.275076:0.243161:0.224924)	-1033.1	NA	NA	NA
Solyd03g068640.1-Solyd03g068650.1	MA	0.424779	0.387994	1.09481	0.663664	321	72.9247	248.075	NA	97	20.532	76.468	NA	NA	0.416422	1.85895:1.89831:1.77024:1.76655:1.18774:1	0.182051(0.2:0.167949:0.178205)	-722.985	NA	NA	NA
Solyd03g068640.1-Solyd03g068660.1	MA	1.05749	0.796634	1.32744	0.00509458	486	107.103	378.897	NA	291	51.0877	239.912	NA	NA	1	1.671:0.99456:1.20957:1.1882:1.28514:1	0.299573(0.333333:0.261538:0.303846)	-1282.32	NA	NA	NA
Solyd03g068640.1-Solyd03g068670.1	MA	0.45218	0.342856	1.31886	0.12258	483	107.387	375.613	NA	148	26.3672	121.633	NA	NA	0.427874	1.49661:1.28656:1.09422:1.08152:0.952159:1	0.255983(0.262821:0.246154:0.258974)	-1097.85	NA	NA	NA
Solyd03g068650.1-Solyd03g068660.1	MA	0.960037	1.1425	0.840298	0.0372074	417	91.3327	325.667	NA	261	65.3109	195.689	NA	NA	1	1.59116:1.10277:1.08604:1.09235:1.0744:1	0.284188(0.330769:0.232051:0.289744)	-1106.02	NA	NA	NA
Solyd03g068650.1-Solyd03g068670.1	MA	1.03625	0.87659	1.18214	0.163487	420	95.359	324.641	NA	212	42.1934	169.807	NA	NA	1	3.53374:1.25433:1.58832:1.60499:2.05275:1	0.240598(0.260256:0.216667:0.244872)	-1059.56	NA	NA	NA
Solyd03g068660.1-Solyd03g068670.1	MA	0.578427	0.557379	1.03776	0.789615	798	178.986	619.014	NA	278	60.5788	217.421	NA	NA	0.573706	2.62324:0.864537:1.16278:1.17823:0.925525:1	0.35812(0.39359:0.310256:0.370513)	-1812.29	NA	NA	NA
Solyd05g067180.1-Solyd05g067190.1	MA	0.174684	0.267306	0.653497	0.0197956	738	176.581	561.419	NA	122	39.6397	82.3603	NA	NA	0.196846	2.77383:1.95517:1.40315:1.50552:0.684843:1	0.350484(0.407652:0.336412:0.307388)	-1440.7	NA	NA	NA
Solyd08g053660.1-Solyd08g053670.1	MA	0.147149	0.117786	1.2493	0.553022	351	73.9957	277.004	NA	44	7.75089	36.2491	NA	NA	0.140959	1.7925:2.68666:1.90364:1.95702:1.88535:1	0.285626(0.276952:0.32342:0.256506)	-641.298	NA	NA	NA
Solyd09g065590.1-Solyd09g065600.1	MA	0.00337075	0.0159388	0.211481	0.288307	378	65.7999	312.2	NA	2	0.998296	1.0017	NA	NA	0.00555852	11.9247:5.73593:20.5418:19.3884:16.9811:1	0.275(0.305882:0.273529:0.245588)	-502.713	NA	NA	NA
Solyd09g065590.1-Solyd09g065610.1	MA	0.00115788	0.0214872	0.0538869	0	1017	167.856	849.144	NA	4	3.14317	0.85683	NA	NA	0.00451324	4.84129:1.79893:15.0129:15.4115:12.5141:1	0.418137(0.441176:0.426471:0.386765)	-1383.61	NA	NA	NA
Solyd09g065600.1-Solyd09g065610.1	MA	NA	NA	NA	NA	378	57.755	320.245	NA	0	NA	NA	NA	NA	NA	0.426726:0.385309:0.460908:0.450567:0.443411:1	0.27549(0.305882:0.273529:0.247059)	-489.585	NA	NA	NA
Sopen03g022490.1-Sopen03g022500.1	MA	0.438386	0.50073	0.875494	0.426686	387	84.3821	302.618	NA	122	29.4703	92.5297	NA	NA	0.451979	1.3887:1.14729:0.995811:0.954024:1.28196:1	0.320106(0.373016:0.277778:0.309524)	-881.46	NA	NA	NA
Sopen03g022490.1-Sopen03g022510.1	MA	0.14232	0.127574	1.11559	0.740624	528	105.13	422.87	NA	65	11.8455	53.1545	NA	NA	0.139384	1.84154:1.71948:1.85675:1.85049:1.80967:1	0.353836(0.404762:0.321429:0.335317)	-965.164	NA	NA	NA
Sopen03g022500.1-Sopen03g022510.1	MA	0.293633	0.194893	1.50664	0.135812	315	69.2337	245.766	NA	68	10.7116	57.2884	NA	NA	0.271931	2.41535:2.37565:2.56853:2.65641:1.45919:1	0.26918(0.31746:0.22619:0.263889)	-652.434	NA	NA	NA
Sopen05g028730.1-Sopen05g028740.1	MA	0.170988	0.221663	0.771389	0.269855	621	128.165	492.835	NA	95	23.9521	71.0479	NA	NA	0.181447	2.20625:1.81089:1.25108:1.34394:0.454214:1	0.338308(0.383582:0.355224:0.276119)	-1156.67	NA	NA	NA
Sopen08g021290.1-Sopen08g021300.1	MA	0.121251	0.496488	0.244218	8.68663e-14	600	123.158	476.842	NA	92	47.2872	44.7128	NA	NA	0.198273	2.64376:2.73973:2.27598:2.53222:0.793803:1	0.312977(0.35687:0.337786:0.244275)	-1095.98	NA	NA	NA
SPI04g03091.1-SPI04g03092.1	MA	0.179225	0.198307	0.903779	0.592634	597	137.637	459.363	NA	93	23.1553	69.8447	NA	NA	0.183625	2.3031:1.64875:1.60743:1.56142:1.89394:1	0.307395(0.346026:0.291391:0.284768)	-1137.09	NA	NA	NA
SPI05g04201.1-SPI05g04202.1	MA	0.031472	0.0682586	0.46107	0.0443632	897	183.702	713.298	NA	33	11.8267	21.1733	NA	NA	0.0390057	1.58893:1.65235:1.10053:1.0887:0.399591:1	0.353457(0.402477:0.369969:0.287926)	-1350.49	NA	NA	NA
SPI05g04205.1-SPI05g04206.1	MA	0.0480135	0.0205931	2.33154	0.149728	678	146.558	531.442	NA	27	2.85578	24.1442	NA	NA	0.0420862	4.6286:4.37745:2.73325:2.73628:0.524488:1	0.30805(0.360681:0.321981:0.241486)	-1020.31	NA	NA	NA
SPI12g04498.1-SPI12g04499.1	MA	0.192754	0.332382	0.579916	0.00480295	609	119.852	489.148	NA	107	31.781	75.219	NA	NA	0.220233	3.10938:2.73817:2.21484:2.20959:1.00561:1	0.262121(0.290909:0.257576:0.237879)	-1160.56	NA	NA	NA
