# Supplementary material for: Genome-wide analysis of the WRKY gene family unveil evolutionary history and expression characteristics in tomato and its wild relatives
Source: Front Genet. 2022 Sep 15;13:962975. doi: 10.3389/fgene.2022.962975 (PMC9520452; doi:10.3389/fgene.2022.962975)
Supplement: Supplementary file 4 [file Table1.XLSX]

## Sheet: Sheet1
Categories	S. lycopersicoides	S. pennellii	S. pimpinellifolium	S. lycopersicum
				var. cerasiforme	cv. Heinz1706	cv. M82
Vitvi01g00940_P001	Solyd05g052160.1		SPI05g00381.1	SLYcer05g00346.1	Solyc05g007110.2.1	Solyc05g007110.2.1
Vitvi01g01680_P001	Solyd05g060050.1	Sopen05g011470.1	SPI05g01828.1	SLYcer05g01382.1	Solyc05g015850.4.1	Solyc05g015850.4.1
Vitvi01g01844_P001	Solyd05g056960.1	Sopen05g007320.1	SPI05g00921.1	SLYcer05g00876.1	Solyc05g012500.3.1	Solyc05g012500.3.1
Vitvi01g02157_P001	Solyd05g057200.1	Sopen05g007580.1	SPI05g00955.1
Vitvi02g00039_P001	Solyd08g073440.1	Sopen08g029910.1	SPI08g06283.1	SLYcer08g06376.1	Solyc08g081610.4.1	Solyc08g081610.4.1
Vitvi02g00114_P001	Solyd08g053650.1, Solyd08g073960.1, Solyd10g054370.1	Sopen08g004130.1, Sopen08g030400.1	SPI08g00523.1, SPI08g06337.1, SPI10g00596.1	SLYcer08g00549.1, SLYcer08g06424.1, SLYcer10g00730.1	Solyc08g008280.3.1, Solyc08g082110.4.1, Solyc10g009550.3.1	Solyc08g008280.3.1
Vitvi04g00133_P001	Solyd08g060260.1	Sopen08g017970.1
Vitvi04g00510_P001	Solyd03g078520.1	Sopen03g035820.1	SPI03g04941.1	SLYcer03g04885.1	Solyc03g116890.3.1	Solyc03g116890.3.1
Vitvi04g01163_P001	Solyd05g073080.1			SLYcer10g02058.1
Vitvi05g00145_P001	Solyd05g070540.1	Sopen05g031890.1	SPI05g04649.1		Solyc05g053380.4.1	Solyc05g053380.4.1
Vitvi06g00741_P001	Solyd09g057270.1
Vitvi07g00026_P001	Solyd09g065590.1	Sopen09g027780.1	SPI09g03723.1	SLYcer09g03802.1	Solyc09g066010.3.1	Solyc09g066010.3.1
Vitvi07g00421_P001	Solyd01g070250.1	Sopen01g031140.1		SLYcer01g06062.1	Solyc01g079360.4.1	Solyc01g079360.4.1
Vitvi07g00434_P001	Solyd01g063750.1, Solyd01g070340.1	Sopen01g031040.1		SLYcer01g06050.1	Solyc01g079260.4.1	Solyc01g079260.4.1
Vitvi07g01694_P001	Solyd02g082510.1	Sopen02g037620.1	SPI02g04621.1	SLYcer02g05700.1	Solyc02g093050.3.1	Solyc02g093050.3.1
Vitvi07g01847_P001	Solyd04g065330.1	Sopen04g023070.1, Sopen04g028240.1	SPI04g04376.1	SLYcer12g04541.1	Solyc04g051690.4.1, Solyc04g072070.3.1	Solyc04g051690.4.1, Solyc04g072070.3.1
Vitvi07g01860_P001	Solyd04g065110.1	Sopen04g022900.1	SPI04g03456.1	SLYcer04g03738.1	Solyc04g051540.3.1	Solyc04g051540.3.1
Vitvi08g00793_P001		Sopen09g007970.1	SPI09g01174.1	SLYcer09g01314.1	Solyc09g014990.4.1	Solyc09g014990.4.1
Vitvi08g00868_P001	Solyd09g062200.1				Solyc09g015770.3.1
Vitvi08g01134_P001	Solyd10g068960.1	Sopen10g033820.1	SPI10g04278.1	SLYcer10g05744.1	Solyc10g084380.1.1	Solyc10g084380.1.1
Vitvi08g01221_P001	Solyd09g055040.1	Sopen09g005680.1	SPI09g00871.1	SLYcer09g00961.1	Solyc09g010960.3.1	Solyc09g010960.3.1
Vitvi10g00063_P001	Solyd02g054040.1, Solyd02g069520.1	Sopen02g011350.1, Sopen02g025580.1	SPI02g01680.1, SPI02g03371.1	SLYcer02g02790.1, SLYcer02g04476.1	Solyc02g032950.3.1, Solyc02g080890.3.1	Solyc02g080890.3.1
Vitvi10g00618_P001	Solyd02g064550.1	Sopen02g021170.1		SLYcer02g04022.1	Solyc02g072190.4.1	Solyc02g072190.4.1
Vitvi10g00732_P001	Solyd02g063480.1	Sopen02g020200.1	SPI02g02807.1	SLYcer02g03910.1	Solyc02g071130.4.1	Solyc02g071130.4.1
Vitvi11g00694_P001	Solyd07g050500.1	Sopen07g001750.1			Solyc07g005650.4.1	Solyc07g005650.4.1
Vitvi12g00048_P001	Solyd07g069870.1	Sopen07g029640.1	SPI07g05884.1	SLYcer07g05141.1	Solyc07g056280.3.1	Solyc07g056280.3.1
Vitvi12g00148_P001	Solyd07g068580.1	Sopen07g026940.1	SPI07g05788.1	SLYcer07g05054.1	Solyc07g055280.4.1	Solyc07g055280.4.1
Vitvi12g00388_P001	Solyd07g064730.1	Sopen07g025440.1		SLYcer07g04675.1	Solyc07g051840.4.1	Solyc07g051840.4.1
Vitvi12g00664_P001	Solyd07g063720.1	Sopen07g024390.1	SPI07g04927.1	SLYcer07g04253.1	Solyc07g047960.3.1	Solyc07g047960.3.1
Vitvi12g01676_P001		Sopen01g047060.1	SPI01g08079.1	SLYcer01g07181.1	Solyc01g104550.3.1	Solyc01g104550.3.1
Vitvi13g00189_P001	Solyd06g059220.1	Sopen06g015190.1		SLYcer06g03240.1	Solyc06g048870.3.1	Solyc06g048870.3.1
Vitvi13g01916_P001	Solyd03g061240.1	Sopen03g025700.1	SPI03g03808.1	SLYcer03g03736.1	Solyc03g095770.3.1	Solyc03g095770.3.1
Vitvi14g01523_P001	Solyd02g083810.1	Sopen02g038910.1	SPI02g04749.1	SLYcer02g05825.1	Solyc02g094270.2.1	Solyc02g094270.2.1
Vitvi14g01907_P001		Sopen02g016570.1	SPI02g02423.1	SLYcer02g03529.1	Solyc02g067430.3.1	Solyc02g067430.3.1
Vitvi14g02007_P001	Solyd02g077370.1, Solyd03g056230.1	Sopen02g033030.1	SPI02g04173.1	SLYcer02g05252.1, SLYcer05g00901.1	Solyc02g088340.4.1, Solyc05g012770.3.1	Solyc02g088340.4.1
Vitvi15g00539_P001				SLYcer01g06655.1
Vitvi15g01003_P001	Solyd01g078020.1	Sopen01g039380.1	SPI01g07292.1	SLYcer01g07042.1	Solyc01g095630.3.1	Solyc01g095630.3.1, Solyc05g050330.3.1, Solyc10g009550.3.1
Vitvi15g01087_P001	Solyd08g073520.1	Sopen08g029930.1	SPI08g06286.1	SLYcer08g06378.1	Solyc08g081630.2.1	Solyc08g081630.2.1
Vitvi15g01090_P001	Solyd01g077530.1, Solyd10g054780.1	Sopen01g038890.1, Sopen10g005700.1	SPI01g07238.1, SPI10g00648.1	SLYcer01g06988.1, SLYcer10g00772.1	Solyc01g095100.4.1, Solyc10g011910.4.1	Solyc01g095100.4.1, Solyc10g011910.4.1
Vitvi16g01213_P001	Solyd03g067480.1	Sopen03g003340.1	SPI03g00551.1	SLYcer03g00331.1	Solyc03g007380.2.1	Solyc03g007380.2.1
Vitvi17g00556_P001	Solyd02g059470.1, Solyd03g074450.1, Solyd06g071600.1	Sopen03g032180.1, Sopen06g027260.1	SPI03g04541.1, SPI06g04504.1	SLYcer03g04492.1, SLYcer06g04645.1	Solyc03g113120.4.1, Solyc06g070990.3.1	Solyc03g113120.4.1, Solyc06g070990.3.1
Vitvi18g00742_P001	Solyd04g075470.1	Sopen04g032150.1	SPI04g04961.1	SLYcer04g05464.1	Solyc04g078550.3.1	Solyc04g078550.3.1
Vitvi19g00617_P001	Solyd07g073870.1, Solyd12g057170.1	Sopen07g033470.2, Sopen12g007500.1	SPI12g00949.1	SLYcer12g00897.1	Solyc07g065260.4.1, Solyc12g014610.2.1	Solyc07g065260.4.1, Solyc12g014610.2.1
Vitvi19g00927_P001	Solyd07g074990.1, Solyd10g050650.1	Sopen07g034400.1, Sopen10g001650.1	SPI07g06376.1, SPI10g00170.1	SLYcer07g05659.1, SLYcer10g00306.1	Solyc07g066220.3.1, Solyc10g005680.2.1	Solyc07g066220.3.1, Solyc10g005680.2.1
